# Supplementary material for: Exceptional Hydrogen Storage Performance of Ti-Decorated C3B2 Quantum Dot: A Comprehensive First-Principles Study
Source: Molecules. 2026 Mar 12;31(6):960. doi: 10.3390/molecules31060960 (PMC13029473; doi:10.3390/molecules31060960)
Supplement: Supplementary file 1 [file molecules-31-00960-s001.zip]

Archive with 1 entries (1 files):
- molecules-4155976-supplementary.pdf
